# Supplementary material for: Lifestyle risk factors of self-reported fibromyalgia in the Norwegian Women and Cancer (NOWAC) study
Source: BMC Public Health. 2023 Oct 11;23:1967. doi: 10.1186/s12889-023-16773-7 (PMC10566054; doi:10.1186/s12889-023-16773-7)
Supplement: Supplementary file 1 — Supplementary Material 1 [file 12889_2023_16773_MOESM1_ESM.xls]

## Sheet: Sheet1
SUPPLEMENTARY 1: Age-adjusted and multivariable-adjusted relative risk of self-reported fibromyalgia, excluding participants that reported fibromyalgia within the first two years of follow up. (N=75,242)						SUPPLEMENTARY 2: Age-adjusted and multivariable-adjusted relative risk of self-reported fibromyalgia, including only participants whose baseline questionnaire inquired about some comorbidities. (N=32,959)
	Age-adjusted	Multivariableb					Age-adjusted	Multivariableb
Variable	HR (95% C1)	HR (95% C1)	P for trend			Variable	HR (95% C1)	HR (95% C1)	P for trend
Body mass index (kg/m2)			<0.001			Body mass index (kg/m2)			<0.001
Underweight (<20.0)	0.82 (0.58 – 1.17)	0.74 (0.52 – 1.05)				Underweight (<20.0)	0.97 (0.68 – 1.40)	0.89 (0.76 – 1.05)
Normal weight (20.0-24.9)	1 (ref.)	1 (ref.)				Normal weight (20.0-24.9)	1 (ref.)	1 (ref.)
Overweight (25.0-29.9)	1.42 (1.28 – 1.57)	1.33 (1.20 – 1.47)				Overweight (25.0-29.9)	1.54 (1.36 – 1.74)	1.42 (1.24 – 1.63)
Obese (≤30.0)	1.98 (1.71 – 2.30)	1.64 (1.41 – 1.90)				Obese (≤30.0)	2.03 (1.68 – 2.46)	1.62 (1.29 – 2.05)
Physical activity level			0.07			Physical activity level			0.17
Very low (1-2)	1.75 (1.44 – 2.12)	1.33 (1.09 – 1.61)				Very low (1-2)	1.81 (1.44 – 2.28)	1.36 (1.08 – 1.72)
Low (3-4)	1.22 (1.09 – 1.37)	1.09 (0.97 – 1.22)				Low (3-4)	1.20 (1.04 – 1.38)	1.07 (0.93 – 1.23)
Moderate (5-6)	1 (ref.)	1 (ref.)				Moderate (5-6)	1 (ref.)	1 (ref.)
High (7-8)	0.93 (0.84 – 1.05)	1.01 (0.90 – 1.13)				High (7-8)	0.91 (0.80 – 1.05)	0.98 (0.85 – 1.12)
Very high (9-10)	1.12 (0.93 – 1.35)	1.16 (0.96 – 1.39)				Very high (9-10)	1.16 (0.93 – 1.45)	1.17 (0.94 – 1.46)
Smoking status/intensitya			<0.001			Smoking status/intensitya			<0.001
Never	1 (ref.)	1 (ref.)				Never	1 (ref.)	1 (ref.)
Former <10 pack-years	1.12 (1.00 – 1.26)	1.12 (0.99 – 1.27)				Former <10 pack-years	1.13 (0.98 – 1.31)	1.16 (1.00 – 1.35)
Former ≥10 pack-years	1.34 (1.11 – 1.62)	1.27 (1.05 – 1.54)				Former ≥10 pack-years	1.72 (1.36 – 2.16)	1.65 (1.31 – 2.07)
Current <10 pack-years	1.43 (1.24 – 1.64)	1.45 (1.26 – 1.68)				Current <10 pack-years	1.44 (1.22 – 1.70)	1.47 (1.24 – 1.74)
Current ≥10 pack-years	1.65 (1.47 – 1.86)	1.55 (1.37 – 1.76)				Current ≥10 pack-years	1.69 (1.46 – 1.96)	1.59 (1.36 – 1.84)
Alcohol consumption (g/day)			<0.001			Alcohol consumption (g/day)			<0.001
Teetotaller	1.63 (1.37 – 1.93)	1.60 (1.34 – 1.91)				Teetotaller	1.77 (1.44 – 2.17)	1.79 (1.45 – 2.21)
Low (0.1-3.9)	1.42 (1.26 – 1.59)	1.32 (1.18 – 1.49)				Low (0.1-3.9)	1.41 (1.22 – 1.62)	1.32 (1.14 – 1.52)
Moderate (4.0-10)	1 (ref.)	1 (ref.)				Moderate (4.0-10)	1 (ref.)	1 (ref.)
High (>10)	1.08 (0.90 – 1.30)	1.01 (0.84 – 1.22)				High (>10)	1.17 (0.94 – 1.46)	1.07 (0.86 – 1.34)
aSmoking intensity: the number of cigarettes smoked per day divided by 20 and multiplied by years of smoking (pack-years). bMultivariable model adjusted for marital status and depression at baseline. HR: hazard ratio, CI: confidence interval						aSmoking intensity: the number of cigarettes smoked per day divided by 20 and multiplied by years of smoking (pack-years). bMultivariable model adjusted for marital status, depression, and comorbidities at (rheumatoid arthritis, Crohn’s disease, ulcerative colitis, and psoriasis) at baseline. HR: hazard ratio, CI: confidence interval
